# Supplementary material for: Screening and identification of grain sorghum germplasm for salt tolerance at seedling stage
Source: Front Plant Sci. 2025 Jun 20;16:1610685. doi: 10.3389/fpls.2025.1610685 (PMC12227012; doi:10.3389/fpls.2025.1610685)
Supplement: Supplementary Table 1 — Effect of NaCl treatment on germination parameters of 188 sorghum germplasms. [file Table1.xlsx]

## Sheet: Sheet1
	Supplemental Table 1. Effect of NaCl treatment on germination parameters of 188 sorghum germplasms
	Variety	SL（cm）		RL（cm）		SFW（g）		RFW（g）		SDW（g）		RFW（g）
		CK	S	CK	S	CK	S	CK	S	CK	S	CK	S
	2018-410	30.200±1.924	20.167±2.787	18.500±1.061	15.000±2.345	0.543±0.081	0.345±0.040	0.203±0.048	0.134±0.021	0.050±0.008	0.041±0.004	0.014±0.003	0.014±0.001
	2018-411	35.800±1.151	27.000±2.550	20.200±0.758	16.667±1.663	0.853±0.070	0.503±0.062	0.266±0.047	0.142±0.042	0.075±0.017	0.064±0.011	0.018±0.003	0.015±0.004
	2018-412	31.625±3.250	15.500±2.082	18.625±1.931	14.375±4.270	0.580±0.133	0.195±0.073	0.322±0.083	0.109±0.028	0.061±0.018	0.032±0.009	0.020±0.005	0.013±0.003
	2018-413	25.500±3.536	22.300±0.975	16.875±2.839	12.100±1.817	0.298±0.044	0.323±0.059	0.143±0.029	0.147±0.020	0.027±0.004	0.038±0.006	0.015±0.002	0.013±0.003
	2018-415	35.000±1.323	19.000±2.151	16.667±1.155	12.900±1.194	0.816±0.069	0.261±0.078	0.229±0.045	0.138±0.039	0.069±0.004	0.040±0.012	0.020±0.003	0.016±0.002
	2018-638	27.167±2.930	18.250±1.848	15.833±5.107	16.000±1.472	0.458±0.150	0.272±0.047	0.112±0.039	0.065±0.017	0.041±0.013	0.034±0.004	0.016±0.002	0.010±0.001
	LCS11	23.000±2.828	16.750±3.889	9.750±0.354	7.750±0.354	0.462±0.048	0.167±0.054	0.204±0.033	0.059±0.022	0.048±0.001	0.032±0.011	0.015±0.004	0.006±0.001
	LCS18	30.800±1.681	20.250±1.084	26.100±1.245	15.667±0.983	0.741±0.093	0.443±0.077	0.219±0.039	0.183±0.029	0.070±0.011	0.059±0.007	0.018±0.005	0.019±0.004
	LCS19	35.700±1.304	22.600±1.710	15.900±1.636	14.100±1.949	1.149±0.159	0.495±0.097	0.337±0.055	0.201±0.077	0.104±0.012	0.060±0.009	0.029±0.001	0.020±0.002
	LCS20	39.600±2.043	23.625±2.136	16.900±1.140	13.000±2.041	1.299±0.137	0.536±0.113	0.232±0.106	0.150±0.044	0.113±0.010	0.076±0.021	0.021±0.002	0.017±0.002
	LCS22	29.125±1.315	13.625±1.797	13.000±1.225	11.625±0.750	0.811±0.117	0.173±0.057	0.319±0.023	0.126±0.014	0.084±0.018	0.034±0.024	0.020±0.004	0.013±0.002
	LCS27	28.250±3.889	18.333±3.686	12.000±2.828	8.500±2.646	0.774±0.057	0.259±0.135	0.261±0.069	0.076±0.027	0.076±0.008	0.039±0.019	0.020±0.011	0.010±0.001
	LCS29	20.875±4.008	16.000±1.061	17.000±1.826	15.500±3.691	0.493±0.326	0.258±0.088	0.070±0.021	0.112±0.018	0.034±0.007	0.036±0.011	0.012±0.005	0.009±0.002
	LCS30	32.375±4.211	20.125±1.931	13.875±0.854	10.250±0.866	0.801±0.310	0.290±0.076	0.273±0.124	0.093±0.037	0.070±0.026	0.047±0.011	0.028±0.001	0.012±0.002
	LCS31	26.750±1.500	17.875±1.250	16.250±2.901	8.625±0.750	0.739±0.227	0.322±0.044	0.310±0.121	0.080±0.024	0.130±0.012	0.048±0.003	0.030±0.000	0.015±0.001
	LCS32	28.250±2.062	19.125±1.702	15.500±1.080	10.625±1.702	0.798±0.100	0.370±0.091	0.292±0.058	0.148±0.054	0.070±0.013	0.054±0.025	0.025±0.001	0.016±0.001
	LCS34	31.000±2.291	20.500±1.915	15.333±2.082	13.000±2.677	1.055±0.301	0.398±0.099	0.335±0.152	0.185±0.064	0.098±0.031	0.061±0.005	0.031±0.003	0.017±0.001
	LCS35	31.875±3.945	16.500±0.707	19.125±3.966	16.250±1.708	0.819±0.117	0.269±0.050	0.308±0.103	0.082±0.014	0.076±0.014	0.042±0.007	0.024±0.002	0.009±0.002
	LCS37	30.625±3.544	17.750±2.217	17.500±1.291	15.625±1.797	0.726±0.058	0.325±0.040	0.241±0.022	0.105±0.036	0.071±0.005	0.047±0.007	0.019±0.002	0.014±0.001
	LCS39	27.000±1.780	17.200±0.570	15.375±2.529	9.400±1.342	0.576±0.108	0.241±0.020	0.183±0.054	0.090±0.013	0.048±0.006	0.031±0.005	0.013±0.004	0.010±0.002
	LCS44	27.200±1.151	20.000±2.179	19.300±2.490	15.833±2.021	0.541±0.317	0.264±0.169	0.280±0.067	0.097±0.018	0.057±0.015	0.028±0.010	0.018±0.003	0.008±0.003
	LCS53	20.167±2.363	8.625±0.250	17.667±2.082	8.875±0.854	0.336±0.093	0.065±0.017	0.160±0.055	0.074±0.011	0.033±0.002	0.012±0.003	0.010±0.001	0.006±0.002
	LCS55	33.833±4.646	22.500±2.179	11.167±1.258	10.667±1.155	0.858±0.238	0.463±0.102	0.282±0.082	0.161±0.028	0.078±0.024	0.066±0.017	0.026±0.002	0.016±0.002
	LCS57	33.300±3.365	22.600±1.194	14.800±1.304	10.300±2.197	0.986±0.167	0.525±0.037	0.247±0.023	0.152±0.023	0.084±0.014	0.076±0.007	0.022±0.002	0.015±0.001
	LCS58	31.400±5.694	19.000±1.696	13.600±2.012	16.300±2.490	0.741±0.260	0.346±0.048	0.216±0.077	0.113±0.016	0.068±0.023	0.046±0.008	0.018±0.002	0.013±0.002
	LCS63	28.750±1.061	22.000±1.414	15.250±1.768	11.000±1.414	0.929±0.024	0.513±0.001	0.348±0.032	0.182±0.001	0.082±0.001	0.064±0.001	0.022±0.004	0.015±0.001
	LCS65	28.875±2.869	20.875±2.720	17.375±4.151	11.750±2.500	0.974±0.396	0.504±0.118	0.345±0.153	0.220±0.056	0.084±0.037	0.070±0.020	0.034±0.005	0.028±0.003
	LCS66	28.500±0.500	19.875±0.250	16.833±0.764	16.375±0.629	0.669±0.199	0.347±0.012	0.226±0.041	0.110±0.032	0.073±0.020	0.049±0.018	0.014±0.003	0.010±0.003
	LCS67	32.500±0.283	18.750±2.475	11.000±0.566	9.500±2.828	0.825±0.003	0.271±0.067	0.241±0.001	0.100±0.016	0.066±0.004	0.041±0.015	0.014±0.003	0.012±0.001
	LCS68	29.000±2.291	23.500±1.871	20.333±0.577	13.375±5.437	0.622±0.421	0.297±0.121	0.382±0.132	0.087±0.028	0.096±0.030	0.048±0.013	0.027±0.002	0.015±0.001
	LCS71	23.900±2.924	23.100±0.894	17.600±0.962	16.700±4.281	0.851±0.145	0.384±0.062	0.413±0.101	0.150±0.023	0.075±0.014	0.054±0.010	0.024±0.004	0.010±0.003
	LCS80	33.750±3.205	18.643±1.314	13.417±2.245	7.857±2.358	1.139±0.305	0.363±0.125	0.318±0.064	0.136±0.066	0.103±0.031	0.050±0.012	0.023±0.010	0.012±0.005
	LCS83	19.500±4.950	10.667±3.329	10.750±1.768	9.500±1.803	0.186±0.123	0.085±0.042	0.048±0.037	0.037±0.006	0.022±0.011	0.014±0.007	0.004±0.001	0.005±0.001
	LCS86	29.000±1.414	17.667±2.309	20.000±4.243	12.000±3.000	0.791±0.180	0.325±0.070	0.387±0.052	0.190±0.087	0.080±0.018	0.044±0.011	0.024±0.005	0.016±0.004
	LCS88	32.900±0.822	19.100±0.548	18.900±1.746	13.900±2.608	0.968±0.144	0.363±0.028	0.262±0.054	0.193±0.112	0.079±0.017	0.039±0.013	0.022±0.005	0.016±0.002
	LCS94	20.000±2.828	17.333±4.481	13.000±2.828	9.167±1.893	0.554±0.001	0.216±0.175	0.428±0.003	0.055±0.027	0.042±0.001	0.035±0.021	0.028±0.001	0.009±0.003
	LCS99	33.000±6.364	19.125±2.462	27.500±0.707	8.375±0.250	0.850±0.168	0.347±0.066	0.327±0.008	0.120±0.029	0.059±0.013	0.033±0.010	0.024±0.005	0.012±0.002
	LCS100	27.400±2.329	21.000±1.969	16.700±1.304	15.800±3.114	0.774±0.393	0.235±0.068	0.308±0.037	0.078±0.025	0.088±0.016	0.036±0.010	0.022±0.002	0.011±0.001
	LCS107	20.875±1.315	18.125±1.750	14.950±2.124	10.250±1.190	0.561±0.142	0.213±0.079	0.246±0.054	0.057±0.028	0.052±0.016	0.035±0.014	0.017±0.005	0.006±0.002
	LCS109	19.250±6.718	18.750±1.658	11.750±4.596	9.125±1.315	0.352±0.295	0.222±0.051	0.145±0.129	0.090±0.021	0.031±0.025	0.036±0.008	0.012±0.006	0.009±0.001
	LCS113	25.500±0.707	18.667±1.155	22.000±2.828	17.933±0.115	0.467±0.004	0.325±0.080	0.199±0.037	0.168±0.033	0.047±0.001	0.028±0.025	0.015±0.003	0.016±0.004
	LCS115	28.500±2.646	17.167±0.289	25.875±5.360	16.500±2.000	0.903±0.272	0.389±0.069	0.322±0.116	0.184±0.021	0.069±0.020	0.049±0.007	0.021±0.006	0.020±0.001
	LCS116	23.500±0.283	17.250±1.061	16.500±0.283	7.000±1.071	0.260±0.042	0.203±0.026	0.268±0.001	0.100±0.040	0.025±0.006	0.030±0.003	0.011±0.001	0.011±0.002
	LCS117	30.875±0.854	22.500±1.581	21.375±2.810	20.200±1.823	0.912±0.114	0.471±0.068	0.324±0.067	0.224±0.063	0.090±0.011	0.073±0.015	0.024±0.003	0.022±0.003
	LCS119	24.000±4.243	17.000±2.828	11.750±0.354	10.500±0.141	0.319±0.163	0.348±0.001	0.279±0.013	0.195±0.004	0.059±0.016	0.047±0.001	0.022±0.003	0.024±0.003
	LCS120	35.000±5.066	22.000±2.799	19.875±4.029	17.250±1.190	0.899±0.381	0.409±0.098	0.318±0.143	0.193±0.048	0.087±0.034	0.066±0.012	0.020±0.008	0.018±0.001
	LCS121	28.800±2.515	15.375±2.869	12.600±0.652	10.000±0.707	0.490±0.059	0.203±0.065	0.129±0.035	0.068±0.017	0.044±0.006	0.027±0.011	0.011±0.001	0.009±0.001
	LCS123	30.000±5.292	20.125±1.931	13.333±1.528	7.750±1.258	0.577±0.295	0.305±0.049	0.197±0.044	0.072±0.030	0.047±0.023	0.041±0.011	0.018±0.001	0.008±0.001
	LCS124	33.800±3.564	23.500±1.768	16.400±2.510	9.000±1.541	1.108±0.172	0.498±0.087	0.296±0.073	0.177±0.047	0.095±0.015	0.097±0.036	0.026±0.001	0.021±0.001
	LCS125	28.500±3.758	23.000±2.318	18.000±2.449	12.300±1.924	0.685±0.274	0.529±0.157	0.158±0.062	0.118±0.068	0.071±0.016	0.079±0.027	0.023±0.003	0.016±0.002
	LCS126	32.500±2.958	19.643±2.096	21.700±6.109	15.500±2.121	0.981±0.151	0.386±0.065	0.352±0.030	0.159±0.036	0.086±0.013	0.047±0.010	0.028±0.004	0.014±0.004
	LCS130	30.700±1.304	21.600±2.191	16.400±2.382	12.400±1.294	0.735±0.086	0.427±0.061	0.256±0.047	0.174±0.067	0.075±0.008	0.070±0.011	0.024±0.005	0.022±0.008
	LCS135	24.500±0.866	19.750±3.927	19.667±3.329	13.625±1.440	0.717±0.113	0.373±0.071	0.270±0.053	0.118±0.009	0.077±0.010	0.054±0.013	0.025±0.005	0.014±0.002
	LCS137	25.125±2.898	21.700±1.204	16.750±4.573	17.960±0.619	0.688±0.312	0.418±0.016	0.201±0.086	0.170±0.023	0.058±0.027	0.063±0.008	0.017±0.007	0.017±0.002
	LCS140	35.375±2.720	16.600±5.814	18.250±1.258	7.700±3.493	0.896±0.237	0.270±0.158	0.273±0.076	0.130±0.066	0.085±0.021	0.047±0.026	0.020±0.001	0.013±0.004
	LCS141	28.000±3.317	17.300±2.080	16.900±1.432	18.500±0.612	0.626±0.135	0.348±0.108	0.208±0.035	0.172±0.058	0.072±0.016	0.058±0.020	0.015±0.001	0.017±0.004
	LCS142	21.167±2.930	20.100±2.329	13.833±0.577	12.000±3.021	0.505±0.099	0.233±0.113	0.220±0.030	0.098±0.041	0.043±0.008	0.035±0.014	0.017±0.007	0.007±0.003
	LCS143	27.500±0.707	19.500±1.696	16.000±1.696	13.600±2.191	0.674±0.124	0.478±0.116	0.269±0.121	0.164±0.051	0.061±0.009	0.067±0.013	0.023±0.002	0.019±0.001
	LCS150	30.667±0.289	24.625±1.702	23.000±1.803	16.375±0.854	0.937±0.131	0.455±0.094	0.355±0.082	0.170±0.023	0.086±0.016	0.044±0.008	0.028±0.005	0.017±0.002
	LCS151	33.875±1.931	19.300±1.565	14.125±0.629	7.400±0.894	0.714±0.208	0.274±0.066	0.271±0.082	0.095±0.016	0.075±0.014	0.040±0.008	0.020±0.003	0.011±0.002
	LCS152	30.500±3.440	21.833±1.607	15.625±1.315	13.333±2.021	0.628±0.221	0.397±0.067	0.251±0.094	0.210±0.021	0.056±0.019	0.054±0.008	0.019±0.004	0.019±0.003
	LCS154	18.000±4.778	19.900±1.245	16.375±2.562	18.100±3.343	0.582±0.209	0.185±0.021	0.258±0.116	0.108±0.040	0.053±0.017	0.027±0.005	0.020±0.003	0.006±0.002
	LCS156	28.000±2.828	15.667±3.512	18.500±3.536	16.167±1.155	0.411±0.198	0.169±0.064	0.207±0.100	0.105±0.046	0.042±0.020	0.027±0.011	0.017±0.001	0.008±0.005
	LCS159	31.500±6.265	21.200±1.643	17.500±2.179	15.300±3.213	0.707±0.248	0.532±0.091	0.329±0.191	0.198±0.057	0.079±0.024	0.072±0.012	0.026±0.008	0.023±0.004
	LCS160	29.000±2.273	17.900±0.894	15.000±1.080	10.300±0.447	0.694±0.068	0.337±0.050	0.283±0.036	0.144±0.013	0.209±0.298	0.045±0.005	0.020±0.002	0.010±0.002
	LCS164	27.000±2.031	17.375±1.031	18.700±3.718	15.875±2.213	0.695±0.136	0.314±0.032	0.323±0.071	0.085±0.025	0.066±0.018	0.052±0.009	0.027±0.006	0.012±0.005
	LCS165	25.875±2.016	13.500±1.768	18.375±1.031	13.300±2.110	0.501±0.090	0.169±0.056	0.250±0.059	0.081±0.030	0.060±0.026	0.024±0.008	0.015±0.002	0.008±0.002
	LCS166	30.100±1.557	20.143±1.574	18.400±2.074	15.571±1.539	0.675±0.125	0.337±0.076	0.215±0.072	0.133±0.022	0.065±0.012	0.054±0.014	0.017±0.002	0.013±0.004
	LCS167	27.400±0.962	24.200±1.304	16.760±1.101	15.100±1.140	0.818±0.168	0.277±0.056	0.397±0.063	0.133±0.017	0.072±0.018	0.044±0.006	0.026±0.006	0.012±0.002
	LCS168	35.300±2.706	24.583±1.934	15.600±1.949	14.167±2.910	1.110±0.320	0.510±0.079	0.292±0.085	0.169±0.043	0.099±0.026	0.080±0.013	0.027±0.006	0.022±0.011
	LCS169	22.625±2.496	15.375±0.250	16.625±0.479	12.625±3.092	0.607±0.097	0.323±0.019	0.184±0.042	0.137±0.044	0.053±0.013	0.053±0.014	0.015±0.001	0.014±0.002
	LCS170	27.000±0.866	18.900±0.894	16.400±1.294	12.800±2.197	0.831±0.065	0.316±0.027	0.429±0.059	0.161±0.025	0.087±0.007	0.054±0.008	0.028±0.006	0.016±0.004
	LCS177	19.500±0.707	18.000±0.424	11.750±3.889	11.000±0.566	0.257±0.049	0.303±0.003	0.098±0.023	0.154±0.006	0.029±0.008	0.055±0.003	0.011±0.001	0.022±0.004
	LCS180	21.250±1.190	13.500±0.866	22.125±1.436	18.167±0.577	0.460±0.096	0.163±0.078	0.187±0.064	0.093±0.008	0.041±0.010	0.028±0.007	0.011±0.006	0.007±0.001
	LCS181	27.100±2.460	13.625±1.931	23.400±1.294	12.375±4.423	0.619±0.165	0.108±0.018	0.191±0.054	0.077±0.039	0.055±0.015	0.019±0.004	0.012±0.003	0.008±0.003
	LCS182	25.100±5.367	17.625±0.946	14.600±2.219	12.625±3.301	0.405±0.130	0.232±0.035	0.204±0.040	0.126±0.031	0.044±0.018	0.036±0.006	0.017±0.006	0.017±0.004
	LCS185	26.500±1.118	17.700±2.490	16.700±2.225	13.400±1.294	0.806±0.132	0.425±0.136	0.215±0.039	0.140±0.069	0.073±0.016	0.051±0.019	0.016±0.004	0.014±0.005
	LCS186	19.250±0.354	15.500±1.000	13.000±4.950	12.167±2.082	0.354±0.050	0.223±0.092	0.192±0.015	0.120±0.017	0.354±0.050	0.223±0.092	0.192±0.015	0.140±0.025
	LCS187	26.100±2.191	20.583±1.201	17.500±2.000	17.250±0.822	0.705±0.119	0.401±0.077	0.202±0.051	0.146±0.015	0.063±0.018	0.053±0.008	0.016±0.004	0.016±0.004
	LCS196	26.500±0.141	14.250±1.061	20.000±1.414	11.500±1.414	0.579±0.001	0.233±0.016	0.255±0.001	0.111±0.009	0.052±0.001	0.036±0.006	0.013±0.001	0.047±0.047
	LCS202	27.625±1.250	17.400±0.894	17.750±0.645	12.000±2.236	0.740±0.125	0.339±0.058	0.307±0.039	0.147±0.036	0.065±0.021	0.048±0.007	0.019±0.005	0.017±0.004
	LCS203	30.375±2.562	18.250±1.756	18.875±1.436	13.375±1.601	0.618±0.058	0.270±0.071	0.196±0.051	0.090±0.026	0.062±0.023	0.035±0.009	0.016±0.002	0.011±0.002
	LCS204	25.100±2.559	18.000±1.000	15.400±2.043	12.250±0.500	0.362±0.090	0.225±0.057	0.155±0.039	0.097±0.019	0.033±0.009	0.032±0.009	0.011±0.004	0.010±0.003
	LCS205	29.083±1.656	18.500±1.049	19.333±3.109	15.917±2.396	0.742±0.043	0.353±0.047	0.280±0.048	0.168±0.035	0.075±0.006	0.055±0.008	0.017±0.003	0.014±0.004
	LCS206	26.000±5.074	16.500±1.732	18.500±6.500	13.500±2.799	0.477±0.293	0.263±0.057	0.222±0.116	0.127±0.025	0.044±0.021	0.039±0.006	0.014±0.008	0.013±0.001
	LCS207	21.500±1.000	17.333±1.472	16.900±1.710	16.833±2.443	0.663±0.079	0.228±0.049	0.273±0.109	0.111±0.023	0.063±0.010	0.044±0.006	0.017±0.005	0.009±0.001
	LCS208	23.400±2.632	25.333±1.528	14.000±1.904	12.667±2.255	0.711±0.325	0.281±0.088	0.352±0.176	0.107±0.021	0.073±0.033	0.047±0.009	0.030±0.011	0.012±0.004
	LCS209	27.500±1.291	19.100±0.962	17.750±2.062	14.000±1.118	0.588±0.081	0.301±0.034	0.262±0.033	0.123±0.009	0.062±0.009	0.050±0.008	0.018±0.002	0.014±0.002
	LCS215	36.200±1.857	21.643±2.231	25.700±2.253	16.143±2.076	1.413±0.160	0.441±0.108	0.534±0.070	0.190±0.057	0.143±0.021	0.072±0.022	0.039±0.005	0.017±0.005
	LCS220	22.333±3.512	17.667±1.258	23.833±3.329	18.833±0.764	0.424±0.136	0.329±0.056	0.186±0.047	0.190±0.040	0.042±0.017	0.046±0.010	0.014±0.004	0.014±0.003
	LCS221	22.700±2.588	22.800±1.956	16.900±2.012	17.200±3.174	0.692±0.026	0.341±0.067	0.276±0.046	0.147±0.028	0.059±0.005	0.057±0.007	0.019±0.004	0.011±0.002
	LCS223	24.000±2.179	17.200±2.588	13.667±2.082	14.500±1.658	0.679±0.131	0.221±0.107	0.300±0.083	0.108±0.031	0.061±0.011	0.035±0.012	0.016±0.002	0.008±0.002
	LCS229	32.000±2.000	18.000±1.000	15.833±2.021	11.833±1.041	0.677±0.089	0.287±0.061	0.173±0.047	0.076±0.012	0.064±0.005	0.036±0.009	0.014±0.001	0.008±0.002
	LCS230	28.000±5.115	17.625±3.276	13.375±1.652	10.125±2.394	0.833±0.352	0.364±0.107	0.264±0.086	0.166±0.082	0.098±0.031	0.046±0.016	0.021±0.002	0.018±0.001
	LCS233	18.000±2.828	13.250±1.848	15.000±0.707	13.250±2.021	0.472±0.152	0.109±0.041	0.258±0.103	0.065±0.023	0.048±0.025	0.026±0.011	0.013±0.006	0.006±0.001
	LCS234	22.000±1.414	18.900±1.556	12.500±0.141	12.100±0.849	0.429±0.001	0.275±0.149	0.205±0.001	0.147±0.086	0.033±0.001	0.057±0.023	0.016±0.003	0.017±0.009
	LCS237	27.750±2.021	22.125±0.629	14.125±0.750	11.750±0.866	0.975±0.068	0.342±0.043	0.363±0.071	0.124±0.007	0.090±0.009	0.057±0.003	0.021±0.004	0.006±0.001
	LCS238	30.500±4.041	23.000±1.000	17.125±2.869	12.800±2.139	0.805±0.161	0.417±0.077	0.323±0.100	0.171±0.046	0.083±0.020	0.076±0.021	0.019±0.003	0.013±0.005
	LCS239	20.400±2.219	21.200±0.570	14.400±1.194	10.900±3.798	0.566±0.182	0.170±0.034	0.120±0.014	0.057±0.010	0.052±0.014	0.035±0.003	0.014±0.002	0.007±0.001
	LCS242	29.400±2.408	19.800±2.168	18.000±3.464	16.600±2.191	0.877±0.095	0.415±0.116	0.244±0.040	0.133±0.065	0.076±0.009	0.049±0.016	0.017±0.002	0.008±0.004
	LCS244	28.000±3.317	20.417±1.744	18.583±1.393	15.167±1.366	0.709±0.093	0.378±0.062	0.292±0.078	0.148±0.024	0.070±0.010	0.057±0.009	0.023±0.002	0.016±0.002
	LCS252	19.500±0.141	11.000±0.707	15.000±0.141	18.500±0.707	0.417±0.002	0.125±0.025	0.148±0.001	0.091±0.003	0.036±0.001	0.019±0.004	0.008±0.001	0.008±0.003
	LCS260	24.900±1.194	18.500±2.550	14.300±1.718	10.700±1.351	0.444±0.127	0.281±0.062	0.185±0.079	0.126±0.031	0.044±0.014	0.034±0.013	0.012±0.002	0.012±0.003
	Continued
	YTR3	34.100±2.460	20.400±0.962	16.300±0.447	11.400±0.742	0.797±0.057	0.329±0.032	0.325±0.042	0.144±0.015	0.063±0.010	0.040±0.008	0.025±0.002	0.013±0.002
	YTR7	32.125±1.315	20.000±2.121	16.125±1.931	11.750±2.475	0.720±0.186	0.315±0.172	0.291±0.058	0.179±0.044	0.069±0.009	0.047±0.016	0.022±0.003	0.017±0.003
	YTR23	39.400±4.037	22.100±2.608	16.900±6.684	21.100±3.008	0.841±0.158	0.417±0.097	0.264±0.073	0.165±0.051	0.067±0.015	0.056±0.010	0.021±0.004	0.020±0.002
	ZYF1	26.875±1.931	19.167±0.764	15.500±2.858	16.167±0.289	0.811±0.139	0.390±0.011	0.389±0.031	0.162±0.063	0.080±0.013	0.069±0.012	0.023±0.002	0.016±0.002
	ZYF3	22.250±0.866	17.700±0.671	17.875±2.016	12.900±0.742	0.570±0.161	0.288±0.039	0.312±0.090	0.108±0.015	0.054±0.015	0.042±0.004	0.025±0.011	0.012±0.001
	ZYF4	24.167±1.273	18.000±2.121	19.833±2.199	19.000±1.414	0.775±0.359	0.309±0.141	0.365±0.153	0.150±0.042	0.074±0.027	0.044±0.013	0.027±0.010	0.019±0.010
	ZYF5	20.250±0.354	15.167±1.607	19.000±0.707	13.167±4.856	0.663±0.129	0.296±0.043	0.246±0.005	0.137±0.042	0.060±0.015	0.045±0.009	0.016±0.001	0.017±0.003
	ZYF8	20.325±1.480	14.167±3.014	16.625±0.750	13.167±3.166	0.323±0.077	0.234±0.058	0.136±0.019	0.082±0.012	0.028±0.005	0.034±0.009	0.010±0.002	0.012±0.002
	ZYF9	22.800±1.288	15.750±1.061	20.375±2.869	18.000±2.828	0.764±0.109	0.166±0.057	0.287±0.051	0.121±0.009	0.067±0.010	0.024±0.004	0.019±0.004	0.009±0.001
	ZYF10	23.333±2.082	18.500±3.536	13.000±1.000	11.750±4.596	0.547±0.143	0.245±0.051	0.255±0.027	0.108±0.043	0.053±0.011	0.042±0.006	0.032±0.006	0.019±0.007
	ZYF11	26.750±2.363	21.625±2.136	12.875±2.175	7.750±1.190	0.801±0.134	0.378±0.049	0.385±0.044	0.123±0.021	0.078±0.011	0.062±0.008	0.029±0.003	0.014±0.003
	ZYF13	24.750±2.475	13.250±1.768	17.500±2.121	14.000±1.414	0.425±0.122	0.129±0.017	0.157±0.069	0.076±0.016	0.045±0.011	0.021±0.001	0.012±0.001	0.003±0.001
	ZYF14	25.625±2.428	13.125±1.031	16.875±2.462	13.625±2.287	0.631±0.126	0.275±0.058	0.279±0.080	0.125±0.018	0.075±0.019	0.047±0.006	0.015±0.001	0.017±0.002
	ZYF15	31.375±1.601	17.375±3.010	14.000±1.958	13.250±2.217	0.896±0.070	0.393±0.085	0.314±0.033	0.176±0.055	0.072±0.009	0.053±0.012	0.018±0.001	0.013±0.002
	ZYF16	27.750±4.291	15.875±1.887	17.500±2.273	15.125±2.462	0.639±0.251	0.306±0.026	0.219±0.093	0.143±0.037	0.058±0.023	0.040±0.005	0.014±0.001	0.012±0.002
	ZYF23	19.750±0.935	19.000±0.913	13.750±2.139	16.250±1.041	0.610±0.260	0.288±0.022	0.251±0.024	0.192±0.015	0.159±0.231	0.043±0.003	0.052±0.077	0.016±0.003
	ZYF24	23.600±1.294	15.375±1.377	12.800±2.253	9.625±2.287	0.638±0.137	0.251±0.058	0.240±0.070	0.136±0.031	0.056±0.014	0.034±0.007	0.016±0.002	0.014±0.004
	ZYF25	29.125±1.109	17.500±0.913	15.500±1.000	15.375±0.479	0.854±0.086	0.366±0.051	0.343±0.060	0.185±0.037	0.077±0.008	0.050±0.006	0.019±0.002	0.018±0.005
	ZYF29	20.250±1.190	18.750±2.398	14.625±0.854	11.000±1.633	0.512±0.099	0.349±0.115	0.198±0.055	0.185±0.050	0.044±0.005	0.049±0.012	0.019±0.006	0.020±0.007
	ZYF33	35.250±1.936	22.125±0.854	15.125±0.479	14.250±0.957	0.913±0.062	0.481±0.038	0.331±0.018	0.187±0.032	0.087±0.014	0.074±0.008	0.028±0.001	0.019±0.001
	ZYF37	32.833±4.252	17.125±3.092	14.833±0.764	12.375±2.428	0.707±0.407	0.279±0.175	0.237±0.160	0.132±0.093	0.051±0.022	0.037±0.017	0.016±0.002	0.012±0.001
	ZYF41	20.000±2.041	17.000±0.913	15.750±3.279	14.625±1.250	0.491±0.031	0.337±0.079	0.305±0.106	0.173±0.043	0.047±0.002	0.046±0.008	0.022±0.007	0.017±0.005
	ZYF42	29.000±4.031	19.125±2.056	12.000±0.935	9.750±1.500	0.316±0.045	0.159±0.042	0.849±0.215	0.329±0.095	0.088±0.019	0.060±0.018	0.026±0.005	0.016±0.003
	ZYF43	25.500±5.635	19.750±1.190	14.833±1.041	13.250±0.957	0.946±0.367	0.461±0.107	0.434±0.167	0.242±0.088	0.098±0.040	0.069±0.012	0.030±0.012	0.022±0.006
	ZYF45	21.100±1.245	16.340±0.477	18.700±1.255	13.600±1.557	0.496±0.247	0.225±0.025	0.301±0.048	0.086±0.018	0.057±0.007	0.035±0.005	0.020±0.003	0.014±0.003
	ZYF47	20.875±0.629	17.175±0.568	12.625±0.479	8.425±0.869	0.520±0.105	0.378±0.041	0.278±0.057	0.155±0.024	0.050±0.009	0.052±0.005	0.020±0.007	0.014±0.002
	ZYF48	27.600±0.822	19.000±1.696	17.800±1.440	17.900±0.548	1.027±0.149	0.380±0.082	0.346±0.060	0.155±0.034	0.103±0.023	0.054±0.012	0.032±0.007	0.018±0.004
	ZYF50	29.500±2.208	16.375±1.750	19.000±1.414	12.500±1.915	0.826±0.145	0.333±0.068	0.314±0.093	0.143±0.027	0.067±0.015	0.040±0.008	0.016±0.003	0.012±0.004
	ZYF51	31.167±2.021	18.167±0.931	16.000±2.000	15.417±0.861	0.789±0.209	0.333±0.072	0.190±0.076	0.119±0.022	0.064±0.018	0.045±0.006	0.010±0.004	0.008±0.003
	ZYF52	31.167±2.021	17.667±1.169	16.000±2.000	15.917±1.715	0.789±0.209	0.333±0.072	0.190±0.076	0.111±0.006	0.058±0.019	0.045±0.006	0.011±0.003	0.008±0.003
	ZYF53	29.625±0.629	21.250±0.866	16.625±1.250	13.500±1.291	0.956±0.109	0.503±0.069	0.350±0.037	0.177±0.033	0.075±0.011	0.067±0.007	0.024±0.007	0.016±0.002
	ZYF54	30.500±6.364	20.333±1.041	17.000±1.414	14.333±4.252	0.895±0.472	0.515±0.016	0.382±0.163	0.236±0.018	0.081±0.041	0.074±0.007	0.024±0.011	0.027±0.009
	ZYF55	25.625±3.198	17.667±1.941	15.500±2.887	13.417±2.478	0.577±0.092	0.522±0.085	0.194±0.040	0.129±0.037	0.061±0.009	0.041±0.012	0.018±0.005	0.012±0.008
	ZYF57	33.750±0.957	19.625±1.887	15.125±1.031	10.500±0.913	1.533±0.146	0.487±0.105	0.633±0.189	0.232±0.057	0.147±0.024	0.076±0.011	0.041±0.005	0.017±0.002
	ZYF58	33.100±2.074	19.583±1.320	14.600±1.917	13.667±2.041	1.119±0.262	0.429±0.092	0.373±0.069	0.188±0.026	0.105±0.024	0.063±0.013	0.025±0.006	0.015±0.004
	ZYF59	26.000±5.000	17.750±1.061	16.833±0.289	14.500±0.707	0.634±0.155	0.337±0.143	0.331±0.075	0.171±0.073	0.059±0.008	0.049±0.015	0.026±0.003	0.013±0.006
	ZYF61	27.400±2.485	19.833±0.816	17.200±2.280	12.917±0.801	0.829±0.322	0.410±0.069	0.373±0.141	0.166±0.008	0.074±0.026	0.061±0.018	0.024±0.009	0.013±0.001
	ZYF65	22.167±2.113	14.500±1.225	19.750±2.275	16.250±3.343	0.520±0.078	0.265±0.070	0.237±0.025	0.134±0.035	0.051±0.012	0.033±0.009	0.017±0.005	0.015±0.005
	ZYF66	33.500±3.028	22.167±0.764	18.000±2.273	13.167±0.764	1.346±0.336	0.605±0.115	0.545±0.111	0.258±0.044	0.125±0.035	0.075±0.020	0.039±0.005	0.026±0.001
	ZYF69	30.125±2.136	23.250±1.500	14.750±0.866	11.875±2.496	1.135±0.075	0.617±0.078	0.306±0.070	0.203±0.009	0.092±0.012	0.063±0.034	0.025±0.007	0.021±0.003
	ZYF79	27.833±3.014	19.125±1.702	17.833±2.566	14.625±2.689	1.225±0.286	0.458±0.093	0.450±0.072	0.261±0.060	0.102±0.032	0.063±0.014	0.027±0.008	0.026±0.006
	ZYF80	18.875±1.652	11.600±0.693	14.875±0.854	15.833±1.041	0.308±0.081	0.132±0.012	0.113±0.038	0.092±0.006	0.029±0.010	0.022±0.003	0.008±0.003	0.008±0.002
	ZYF81	34.750±0.500	19.125±1.315	17.375±1.931	15.750±2.630	1.282±0.161	0.389±0.053	0.462±0.097	0.193±0.029	0.104±0.015	0.051±0.007	0.024±0.004	0.016±0.002
	ZYF86	24.625±1.493	15.333±1.155	20.750±0.957	15.833±0.289	0.562±0.102	0.207±0.082	0.230±0.024	0.106±0.024	0.062±0.025	0.030±0.012	0.013±0.002	0.008±0.001
	ZYF88	31.625±2.213	18.625±1.493	15.000±0.577	8.750±0.957	3.232±0.621	0.317±0.076	0.331±0.085	0.129±0.029	0.095±0.015	0.051±0.007	0.026±0.006	0.018±0.002
	ZYF89	31.750±3.358	18.583±2.035	20.083±1.021	14.250±2.208	1.028±0.140	0.397±0.072	0.420±0.018	0.188±0.051	0.080±0.015	0.053±0.010	0.025±0.004	0.013±0.003
	ZYF92	33.600±3.525	19.000±2.179	15.100±1.342	14.100±1.673	1.155±0.298	0.411±0.098	0.383±0.044	0.177±0.046	0.097±0.014	0.056±0.014	0.024±0.004	0.019±0.005
	ZYF93	26.083±2.478	14.875±1.652	19.417±3.169	14.000±0.913	0.705±0.069	0.248±0.075	0.224±0.085	0.091±0.014	0.059±0.008	0.038±0.008	0.016±0.004	0.010±0.006
	ZYF94	18.000±1.500	16.125±2.658	18.000±1.732	16.625±1.109	0.432±0.151	0.308±0.112	0.210±0.069	0.132±0.059	0.045±0.022	0.039±0.012	0.016±0.006	0.011±0.004
	ZYF97	21.083±3.597	16.600±2.156	15.333±1.722	15.500±1.508	0.440±0.151	0.305±0.119	0.303±0.072	0.128±0.039	0.040±0.014	0.039±0.015	0.020±0.002	0.012±0.004
	ZYF99	30.000±1.871	17.400±1.517	15.700±1.891	14.500±0.612	0.803±0.091	0.336±0.040	0.324±0.049	0.156±0.028	0.071±0.009	0.048±0.009	0.019±0.004	0.012±0.003
	ZYF105	27.667±1.756	18.167±0.913	21.000±2.179	18.667±0.913	0.702±0.050	0.259±0.072	0.350±0.072	0.166±0.032	0.074±0.008	0.036±0.010	0.024±0.002	0.015±0.002
	ZYF111	27.250±2.723	17.900±1.194	16.500±4.203	13.900±1.746	0.659±0.114	0.325±0.043	0.246±0.021	0.137±0.013	0.064±0.016	0.048±0.008	0.018±0.003	0.018±0.004
	ZYF112	27.875±1.436	20.125±0.250	16.625±1.109	14.375±0.946	0.741±0.142	0.495±0.080	0.321±0.017	0.256±0.027	0.073±0.014	0.068±0.015	0.024±0.003	0.023±0.007
	ZYF128	30.625±0.479	18.000±0.935	18.750±2.784	13.400±2.191	0.749±0.086	0.295±0.085	0.281±0.040	0.125±0.025	0.072±0.010	0.043±0.013	0.017±0.005	0.013±0.003
	ZYF130	33.400±2.702	21.400±2.191	12.500±1.275	10.400±0.894	1.083±0.113	0.443±0.103	0.417±0.029	0.221±0.079	0.114±0.020	0.081±0.026	0.031±0.001	0.025±0.002
	ZYF133	25.750±4.596	19.250±6.010	20.250±1.061	17.500±3.536	0.771±0.228	0.472±0.294	0.383±0.141	0.182±0.121	0.068±0.011	0.065±0.042	0.029±0.003	0.014±0.001
	ZYF134	34.000±1.696	23.100±1.387	19.400±1.981	15.700±1.924	1.043±0.127	0.564±0.069	0.441±0.079	0.258±0.045	0.106±0.010	0.107±0.023	0.035±0.001	0.035±0.001
	ZYF135	31.000±3.446	21.200±1.525	14.600±1.084	9.300±0.447	1.207±0.136	0.605±0.083	0.560±0.088	0.282±0.058	0.123±0.019	0.090±0.011	0.037±0.001	0.030±0.016
	ZYF136	31.100±2.815	17.600±2.219	19.100±2.408	16.700±0.274	1.166±0.325	0.357±0.074	0.510±0.191	0.127±0.027	0.118±0.036	0.063±0.014	0.040±0.002	0.016±0.001
	ZYF141	34.200±4.481	20.100±1.140	17.100±1.817	15.800±1.037	1.324±0.396	0.478±0.052	0.514±0.184	0.149±0.041	0.123±0.032	0.075±0.012	0.037±0.003	0.017±0.002
	ZYF144	33.625±1.931	21.500±0.816	15.875±2.658	11.375±1.315	0.851±0.204	0.406±0.035	0.270±0.070	0.132±0.020	0.083±0.024	0.055±0.004	0.023±0.001	0.014±0.001
	ZYF146	27.800±2.019	15.500±1.118	19.800±1.924	16.700±2.110	1.401±0.220	0.329±0.090	0.675±0.142	0.118±0.026	0.132±0.018	0.051±0.014	0.060±0.002	0.014±0.001
	ZYF150	28.500±3.189	24.500±1.732	13.375±2.287	10.075±0.506	0.685±0.165	0.675±0.097	0.193±0.066	0.217±0.069	0.051±0.010	0.075±0.020	0.017±0.003	0.020±0.007
	ZYF155	37.375±4.888	25.750±1.041	14.250±0.289	9.750±0.866	1.222±0.319	0.496±0.069	0.253±0.083	0.182±0.018	0.093±0.013	0.068±0.006	0.019±0.003	0.021±0.005
	ZYF156	26.667±1.041	16.000±1.225	13.833±1.607	11.125±2.496	0.435±0.019	0.224±0.050	0.213±0.022	0.133±0.039	0.048±0.006	0.030±0.007	0.013±0.002	0.011±0.004
	ZYF171	28.500±0.866	18.000±1.581	13.000±2.646	13.000±1.633	0.738±0.145	0.317±0.089	0.193±0.040	0.123±0.044	0.066±0.014	0.048±0.010	0.016±0.002	0.015±0.001
	ZYF175	32.625±1.493	21.875±0.629	15.375±0.479	11.250±2.217	1.458±0.160	0.517±0.051	0.418±0.029	0.152±0.022	0.116±0.018	0.064±0.007	0.027±0.001	0.015±0.002
	ZYF178	30.125±1.931	19.750±0.866	16.500±0.707	9.500±1.291	1.119±0.175	0.423±0.100	0.448±0.031	0.173±0.034	0.104±0.016	0.062±0.014	0.037±0.004	0.020±0.002
	ZYF193	31.250±1.555	19.750±0.500	15.125±1.548	10.875±1.109	0.880±0.117	0.423±0.034	0.270±0.083	0.141±0.010	0.077±0.010	0.050±0.007	0.017±0.005	0.011±0.001
	ZYF201	29.000±1.871	25.750±2.021	15.250±0.645	12.625±1.250	0.816±0.029	0.599±0.072	0.238±0.075	0.181±0.018	0.072±0.003	0.075±0.008	0.013±0.003	0.031±0.033
	ZYF205	37.600±2.632	24.500±3.753	15.200±0.447	12.357±1.492	1.044±0.088	0.496±0.164	0.257±0.033	0.154±0.035	0.089±0.009	0.068±0.015	0.017±0.004	0.013±0.003
	ZYF214	30.833±2.359	19.250±1.475	16.167±2.639	16.583±2.458	0.717±0.081	0.350±0.050	0.216±0.059	0.109±0.015	0.059±0.011	0.045±0.012	0.018±0.007	0.008±0.004
	ZYF221	25.375±3.276	18.500±1.969	20.000±6.218	9.100±1.432	0.563±0.115	0.411±0.140	0.192±0.043	0.120±0.044	0.063±0.018	0.055±0.019	0.018±0.007	0.014±0.003
	ZYF222	30.500±2.214	18.083±1.281	13.833±2.503	7.333±1.663	0.727±0.118	0.325±0.067	0.201±0.052	0.103±0.027	0.067±0.010	0.044±0.009	0.014±0.003	0.010±0.004
	ZYF228	28.000±1.000	22.250±1.555	18.000±2.784	13.000±0.816	1.453±0.296	0.625±0.066	0.387±0.119	0.178±0.015	0.143±0.035	0.104±0.013	0.041±0.002	0.025±0.002
	ZYF240	31.600±4.084	20.500±2.958	18.100±1.387	9.400±1.817	0.898±0.250	0.390±0.149	0.341±0.087	0.149±0.074	0.088±0.029	0.054±0.020	0.026±0.003	0.017±0.008
	ZYF320	24.500±2.318	16.750±0.866	13.800±3.054	12.875±4.785	0.951±0.186	0.354±0.028	0.421±0.076	0.114±0.002	0.080±0.014	0.043±0.004	0.026±0.007	0.014±0.001
	ZYF325	24.500±6.364	19.500±0.866	17.750±7.425	16.000±4.444	0.709±0.615	0.382±0.042	0.279±0.202	0.126±0.012	0.022±0.003	0.050±0.014	0.021±0.008	0.011±0.003
	ZYF360	27.750±0.354	13.500±2.828	16.000±0.707	11.250±3.889	0.622±0.021	0.225±0.163	0.341±0.086	0.136±0.063	0.066±0.001	0.036±0.023	0.022±0.001	0.012±0.005
	ZYF371	25.100±0.962	15.625±1.601	16.800±1.440	12.375±3.924	0.709±0.060	0.369±0.084	0.274±0.041	0.176±0.033	0.065±0.003	0.044±0.007	0.017±0.005	0.013±0.004
	ZYF381	24.125±2.250	13.750±2.403	19.125±4.442	15.250±2.697	0.626±0.084	0.211±0.043	0.251±0.055	0.121±0.030	0.048±0.007	0.022±0.008	0.021±0.003	0.012±0.002
	ZYF385	23.250±5.074	18.500±4.243	17.000±2.415	14.500±2.121	0.648±0.183	0.440±0.325	0.309±0.050	0.216±0.110	0.067±0.021	0.058±0.038	0.019±0.001	0.017±0.011
	ZYF397	27.100±1.710	17.500±1.703	15.500±1.061	10.750±0.935	0.585±0.145	0.339±0.042	0.277±0.052	0.187±0.048	0.063±0.016	0.045±0.004	0.020±0.004	0.017±0.003
