# Supplementary material for: Screening and identification of grain sorghum germplasm for salt tolerance at seedling stage
Source: Front Plant Sci. 2025 Jun 20;16:1610685. doi: 10.3389/fpls.2025.1610685 (PMC12227012; doi:10.3389/fpls.2025.1610685)
Supplement: Supplementary Table 2 — Salt tolerance coefficients of 188 sorghum accessions. [file Table2.xlsx]

## Sheet: Sheet1
	Supplemental Table 2. Salt tolerance coefficients of 188 sorghum accessions
	品种	SL-SI（Relative value）	RL-SI（Relative value）	SFW-SI（Relative value）	RFW-SI（Relative value）	SDW-SI（Relative value）	RDW-SI（Relative value）
	2018-410	0.668	0.811	0.634	0.659	0.81	1.012
	2018-411	0.754	0.825	0.589	0.534	0.853	0.833
	2018-412	0.49	0.772	0.336	0.337	0.531	0.663
	2018-413	0.875	0.717	1.083	1.03	1.449	0.88
	2018-415	0.543	0.774	0.319	0.604	0.571	0.8
	2018-638	0.672	1.011	0.593	0.581	0.823	0.612
	LCS11	0.728	0.795	0.361	0.287	0.674	0.414
	LCS18	0.657	0.6	0.598	0.838	0.833	1.051
	LCS19	0.633	0.887	0.431	0.596	0.581	0.685
	LCS20	0.597	0.769	0.413	0.648	0.671	0.783
	LCS22	0.468	0.894	0.213	0.395	0.408	0.641
	LCS27	0.649	0.708	0.334	0.293	0.512	0.5
	LCS29	0.766	0.912	0.523	1.606	1.071	0.765
	LCS30	0.622	0.739	0.362	0.342	0.674	0.438
	LCS31	0.668	0.531	0.435	0.257	0.37	0.487
	LCS32	0.677	0.685	0.463	0.505	0.773	0.657
	LCS34	0.661	0.848	0.377	0.551	0.615	0.546
	LCS35	0.518	0.85	0.328	0.265	0.556	0.361
	LCS37	0.58	0.893	0.448	0.435	0.658	0.747
	LCS39	0.637	0.611	0.418	0.49	0.653	0.785
	LCS44	0.735	0.82	0.488	0.347	0.488	0.436
	LCS53	0.428	0.502	0.194	0.462	0.368	0.6
	LCS55	0.665	0.955	0.54	0.572	0.85	0.615
	LCS57	0.679	0.696	0.532	0.614	0.909	0.704
	LCS58	0.605	1.199	0.467	0.524	0.676	0.692
	LCS63	0.765	0.721	0.552	0.524	0.78	0.698
	LCS65	0.723	0.676	0.518	0.639	0.831	0.822
	LCS66	0.697	0.973	0.519	0.489	0.678	0.663
	LCS67	0.577	0.864	0.328	0.413	0.614	0.821
	LCS68	0.81	0.658	0.478	0.228	0.501	0.556
	LCS71	0.967	0.949	0.452	0.363	0.725	0.433
	LCS80	0.552	0.586	0.318	0.427	0.486	0.509
	LCS83	0.547	0.884	0.455	0.779	0.652	1.25
	LCS86	0.609	0.6	0.411	0.492	0.558	0.695
	LCS88	0.581	0.735	0.375	0.738	0.487	0.734
	LCS94	0.867	0.705	0.39	0.129	0.833	0.321
	LCS99	0.58	0.305	0.408	0.367	0.568	0.5
	LCS100	0.766	0.946	0.304	0.253	0.409	0.486
	LCS107	0.868	0.686	0.379	0.231	0.665	0.333
	LCS109	0.974	0.777	0.632	0.623	1.164	0.783
	LCS113	0.732	0.815	0.697	0.843	0.602	1.089
	LCS115	0.602	0.638	0.431	0.572	0.718	0.968
	LCS116	0.734	0.424	0.779	0.371	1.2	0.955
	LCS117	0.729	0.945	0.517	0.691	0.811	0.899
	LCS119	0.708	0.894	1.091	0.699	0.797	1.091
	LCS120	0.629	0.868	0.455	0.608	0.759	0.864
	LCS121	0.534	0.794	0.414	0.528	0.619	0.804
	LCS123	0.671	0.581	0.528	0.365	0.861	0.436
	LCS124	0.695	0.549	0.45	0.596	1.025	0.794
	LCS125	0.807	0.683	0.773	0.748	1.104	0.684
	LCS126	0.604	0.714	0.394	0.453	0.545	0.514
	LCS130	0.704	0.756	0.582	0.679	0.931	0.893
	LCS135	0.806	0.693	0.519	0.438	0.701	0.547
	LCS137	0.864	1.072	0.609	0.848	1.084	0.988
	LCS140	0.469	0.422	0.302	0.478	0.548	0.668
	LCS141	0.618	1.095	0.555	0.824	0.801	1.16
	LCS141	0.95	0.867	0.461	0.444	0.82	0.42
	LCS143	0.709	0.85	0.709	0.608	1.095	0.823
	LCS150	0.803	0.712	0.485	0.477	0.51	0.596
	LCS151	0.57	0.524	0.384	0.349	0.54	0.55
	LCS152	0.716	0.853	0.633	0.838	0.963	0.97
	LCS154	1.106	1.105	0.317	0.419	0.517	0.316
	LCS156	0.56	0.874	0.41	0.507	0.635	0.465
	LCS159	0.673	0.874	0.753	0.601	0.908	0.866
	LCS160	0.617	0.687	0.485	0.508	0.214	0.516
	LCS164	0.644	0.849	0.451	0.264	0.78	0.442
	LCS165	0.522	0.724	0.337	0.322	0.392	0.498
	LCS167	0.669	0.846	0.499	0.618	0.833	0.765
	LCS167	0.883	0.901	0.338	0.336	0.605	0.469
	LCS168	0.696	0.908	0.46	0.579	0.808	0.809
	LCS169	0.68	0.759	0.532	0.745	1	0.933
	LCS170	0.7	0.78	0.38	0.375	0.618	0.594
	LCS177	0.923	0.936	1.179	1.579	1.897	2.095
	LCS180	0.635	0.821	0.355	0.497	0.687	0.667
	LCS181	0.503	0.529	0.174	0.403	0.336	0.657
	LCS182	0.702	0.865	0.572	0.615	0.814	0.991
	LCS185	0.668	0.802	0.527	0.651	0.708	0.84
	LCS186	0.805	0.936	0.63	0.627	0.63	0.731
	LCS187	0.789	0.986	0.569	0.725	0.841	0.977
	LCS196	0.538	0.575	0.402	0.433	0.683	3.577
	LCS202	0.63	0.676	0.458	0.479	0.738	0.905
	LCS203	0.601	0.709	0.436	0.459	0.573	0.656
	LCS204	0.717	0.795	0.62	0.625	0.968	0.909
	LCS205	0.636	0.823	0.476	0.601	0.735	0.851
	LCS206	0.635	0.73	0.551	0.571	0.886	0.893
	LCS208	0.806	0.996	0.344	0.406	0.693	0.523
	LCS208	1.083	0.905	0.396	0.304	0.647	0.395
	LCS209	0.695	0.789	0.512	0.471	0.806	0.8
	LCS215	0.598	0.628	0.312	0.355	0.502	0.438
	LCS220	0.791	0.79	0.776	1.022	1.096	1.024
	LCS221	1.004	1.018	0.492	0.532	0.963	0.583
	LCS223	0.717	1.061	0.325	0.362	0.577	0.511
	LCS229	0.563	0.747	0.424	0.44	0.554	0.595
	LCS230	0.629	0.757	0.437	0.63	0.474	0.88
	LCS233	0.736	0.883	0.232	0.253	0.542	0.462
	LCS234	0.859	0.968	0.64	0.717	1.727	1.031
	LCS237	0.797	0.832	0.351	0.341	0.626	0.274
	LCS238	0.754	0.747	0.518	0.53	0.915	0.686
	LCS239	1.039	0.757	0.3	0.479	0.672	0.478
	LCS242	0.673	0.922	0.473	0.543	0.648	0.442
	LCS244	0.729	0.816	0.534	0.508	0.806	0.703
	LCS252	0.564	1.233	0.3	0.615	0.528	1
	LCS260	0.743	0.748	0.633	0.683	0.771	0.984
	YTR3	0.598	0.699	0.413	0.442	0.632	0.528
	YTR7	0.623	0.729	0.437	0.615	0.674	0.764
	YTR23	0.561	1.249	0.496	0.624	0.838	0.952
	ZYF1	0.713	1.043	0.481	0.416	0.868	0.703
	ZYF3	0.796	0.722	0.504	0.345	0.789	0.49
	ZYF4	0.745	0.958	0.398	0.411	0.595	0.713
	ZYF5	0.749	0.693	0.446	0.558	0.751	1.118
	ZYF8	0.697	0.792	0.724	0.604	1.224	1.167
	ZYF9	0.691	0.883	0.217	0.42	0.353	0.447
	ZYF10	0.793	0.904	0.448	0.422	0.788	0.588
	ZYF11	0.808	0.602	0.472	0.32	0.797	0.483
	ZYF13	0.535	0.8	0.304	0.481	0.467	0.261
	ZYF14	0.512	0.807	0.436	0.446	0.618	1.19
	ZYF15	0.554	0.946	0.438	0.56	0.734	0.718
	ZYF16	0.572	0.864	0.478	0.656	0.685	0.857
	ZYF23	0.962	1.182	0.473	0.766	0.272	0.297
	ZYF24	0.651	0.752	0.393	0.565	0.609	0.864
	ZYF25	0.601	0.992	0.429	0.538	0.649	0.973
	ZYF29	0.926	0.752	0.682	0.934	1.113	1.04
	ZYF33	0.628	0.942	0.527	0.566	0.842	0.67
	ZYF37	0.522	0.834	0.395	0.557	0.72	0.75
	ZYF41	0.85	0.929	0.687	0.568	0.979	0.742
	ZYF42	0.659	0.813	0.502	0.388	0.682	0.606
	ZYF43	0.775	0.893	0.487	0.557	0.701	0.742
	ZYF45	0.774	0.727	0.454	0.287	0.619	0.694
	ZYF47	0.823	0.667	0.726	0.558	1.051	0.722
	ZYF48	0.688	1.006	0.37	0.448	0.526	0.549
	ZYF50	0.555	0.658	0.403	0.454	0.593	0.775
	ZYF52	0.583	0.964	0.422	0.626	0.692	0.774
	ZYF52	0.567	0.995	0.422	0.582	0.772	0.727
	ZYF53	0.717	0.812	0.526	0.506	0.887	0.684
	ZYF54	0.667	0.843	0.575	0.618	0.918	1.139
	ZYF55	0.689	0.866	0.905	0.666	0.667	0.685
	ZYF57	0.581	0.694	0.318	0.367	0.514	0.423
	ZYF58	0.592	0.936	0.384	0.504	0.605	0.589
	ZYF59	0.683	0.861	0.531	0.515	0.822	0.494
	ZYF61	0.724	0.751	0.494	0.445	0.831	0.551
	ZYF65	0.654	0.823	0.51	0.565	0.641	0.846
	ZYF66	0.662	0.731	0.45	0.474	0.603	0.667
	ZYF69	0.772	0.805	0.544	0.663	0.689	0.842
	ZYF79	0.687	0.82	0.374	0.58	0.613	0.942
	ZYF80	0.615	1.064	0.429	0.815	0.765	0.958
	ZYF81	0.55	0.906	0.303	0.417	0.494	0.653
	ZYF86	0.623	0.763	0.368	0.463	0.482	0.613
	ZYF88	0.589	0.583	0.098	0.39	0.535	0.683
	ZYF89	0.585	0.71	0.387	0.447	0.671	0.517
	ZYF92	0.565	0.934	0.356	0.463	0.576	0.783
	ZYF93	0.57	0.721	0.352	0.405	0.645	0.619
	ZYF94	0.896	0.924	0.714	0.626	0.868	0.702
	ZYF97	0.787	1.011	0.692	0.422	0.983	0.59
	ZYF99	0.58	0.924	0.418	0.48	0.678	0.625
	ZYF105	0.657	0.889	0.37	0.473	0.486	0.63
	ZYF111	0.657	0.842	0.494	0.557	0.75	1.006
	ZYF112	0.722	0.865	0.668	0.799	0.931	0.979
	ZYF128	0.588	0.715	0.394	0.445	0.6	0.753
	ZYF130	0.641	0.832	0.409	0.53	0.708	0.796
	ZYF133	0.748	0.864	0.613	0.474	0.956	0.483
	ZYF134	0.679	0.809	0.541	0.586	1.015	1
	ZYF135	0.684	0.637	0.501	0.504	0.734	0.814
	ZYF136	0.566	0.874	0.306	0.248	0.533	0.414
	ZYF141	0.588	0.924	0.361	0.291	0.611	0.454
	ZYF144	0.639	0.717	0.477	0.488	0.668	0.613
	ZYF145	0.634	0.75	0.433	0.309	0.645	0.433
	ZYF146	0.558	0.843	0.235	0.174	0.383	0.236
	ZYF150	0.86	0.753	0.986	1.12	1.454	1.159
	ZYF155	0.689	0.684	0.406	0.718	0.732	1.065
	ZYF156	0.6	0.804	0.514	0.623	0.635	0.844
	ZYF171	0.632	1	0.43	0.638	0.723	0.918
	ZYF175	0.67	0.732	0.354	0.363	0.55	0.546
	ZYF178	0.656	0.576	0.378	0.385	0.599	0.537
	ZYF193	0.632	0.719	0.481	0.523	0.644	0.652
	ZYF201	0.888	0.828	0.733	0.762	1.038	2.404
	ZYF205	0.652	0.813	0.475	0.6	0.766	0.782
	ZYF214	0.624	1.026	0.488	0.506	0.761	0.449
	ZYF221	0.729	0.455	0.73	0.625	0.87	0.756
	ZYF222	0.593	0.53	0.447	0.51	0.659	0.69
	ZYF228	0.795	0.722	0.43	0.459	0.724	0.599
	ZYF240	0.649	0.519	0.434	0.437	0.611	0.652
	ZYF320	0.684	0.933	0.372	0.27	0.539	0.544
	ZYF325	0.796	0.901	0.539	0.452	2.258	0.508
	ZYF360	0.486	0.703	0.361	0.398	0.538	0.535
	ZYF371	0.623	0.737	0.52	0.642	0.675	0.744
	ZYF381	0.57	0.797	0.337	0.48	0.451	0.561
	ZYF385	0.796	0.853	0.679	0.697	0.869	0.895
	ZYF397	0.646	0.694	0.58	0.674	0.714	0.833
