# Supplementary material for: Screening and identification of grain sorghum germplasm for salt tolerance at seedling stage
Source: Front Plant Sci. 2025 Jun 20;16:1610685. doi: 10.3389/fpls.2025.1610685 (PMC12227012; doi:10.3389/fpls.2025.1610685)
Supplement: Supplementary Table 3 — Factor scoring system matrix. [file Table3.xlsx]

## Sheet: Sheet1
	Supplemental Table 3. Factor scoring system matrix
	PC	SL	RL	SFW	RFW	SDW	RDW
	Ⅰ	0.313	0.136	0.526	0.482	0.501	0.352
	Ⅱ	0.6	0.548	-0.019	-0.191	0.064	-0.546
	Ⅲ	-0.377	0.793	-0.194	0.263	-0.221	0.272
