# Supplementary material for: Screening and identification of grain sorghum germplasm for salt tolerance at seedling stage
Source: Front Plant Sci. 2025 Jun 20;16:1610685. doi: 10.3389/fpls.2025.1610685 (PMC12227012; doi:10.3389/fpls.2025.1610685)
Supplement: Supplementary Table 4 — Comprehensive index value, membership function value, D value and evaluation o fdifferent Sorghum varieties. [file Table4.xlsx]

## Sheet: Sheet1
	Supplemental Table 4. Comprehensive index value, membership function value, D value and evaluation o fdifferent Sorghum varieties
	Variety	Comprehensive Index 1	Comprehensive Index Ⅱ	Comprehensive Index Ⅲ	Membership Function Value 1 (U(X1))	Membership Function Value 1 (U(X1))	Membership Function Value 1 (U(X1))	Comprehensive Evaluation Value (D)	Ranking
	LCS177	9.43	-1.35	0.56	1	0.472	0.558	0.686	1
	2018-413	5.26	0.01	-1.65	0.67	0.608	0.21	0.53	2
	ZYF150	5.45	-0.46	-0.95	0.685	0.561	0.32	0.527	3
	LCS234	3.89	1.03	-0.27	0.562	0.709	0.427	0.492	4
	ZYF325	3.17	1.73	-1.54	0.505	0.779	0.227	0.476	5
	LCS29	3.81	-0.22	1.43	0.556	0.585	0.696	0.459	6
	LCS137	2.89	1.22	1	0.483	0.728	0.628	0.451	7
	ZYF29	3.34	0.2	-0.83	0.519	0.626	0.339	0.447	8
	ZYF201	4.33	-1.79	0.56	0.597	0.428	0.558	0.444	9
	LCS220	3.5	-0.41	-0.21	0.531	0.566	0.437	0.44	10
	LCS109	2.38	1.27	-1.47	0.443	0.733	0.238	0.43	11
	2018-410	1.25	-0.64	0.22	0.353	0.543	0.505	0.427	12
	LCS119	3.13	-0.36	0.08	0.502	0.571	0.483	0.424	13
	LCS221	1.37	2.68	-0.23	0.363	0.874	0.434	0.418	14
	ZYF94	1.92	1.45	-0.35	0.406	0.751	0.415	0.413	15
	ZYF41	1.83	1.27	-0.29	0.399	0.733	0.424	0.405	16
	LCS125	2.42	0.1	-1.46	0.446	0.617	0.24	0.403	17
	ZYF97	1.25	1.64	0.01	0.353	0.77	0.472	0.387	18
	ZYF8	2.46	-0.66	-0.4	0.449	0.541	0.407	0.387	19
	ZYF385	1.86	0.32	-0.11	0.402	0.638	0.453	0.383	20
	LCS187	1.69	0.61	0.87	0.388	0.667	0.607	0.383	21
	ZYF112	2.1	-0.23	0.34	0.421	0.584	0.524	0.381	22
	LCS143	1.88	0.13	-0.27	0.403	0.62	0.427	0.38	23
	LCS152	2.11	-0.31	0.37	0.421	0.576	0.528	0.38	24
	ZYF23	0.26	3.12	1.48	0.275	0.917	0.703	0.378	25
	ZYF47	1.76	0.24	-1.72	0.394	0.63	0.199	0.377	26
	LCS154	-0.31	3.95	0.15	0.23	1	0.494	0.372	27
	ZYF55	1.66	0.12	-0.03	0.386	0.619	0.465	0.369	28
	LCS159	1.62	-0.08	0.11	0.383	0.599	0.487	0.363	29
	LCS141	1.65	-0.25	2.32	0.385	0.582	0.836	0.36	30
	LCS186	0.97	0.95	0.33	0.331	0.701	0.522	0.358	31
	LCS142	0.32	2.17	-0.93	0.28	0.823	0.323	0.358	32
	LCS207	-0.58	1.77	0.48	0.209	0.783	0.546	0.308	33
	LCS71	0.03	2.59	-0.56	0.257	0.865	0.382	0.355	34
	LCS113	1.75	-0.67	0.45	0.393	0.54	0.541	0.355	35
	LCS204	1.44	-0.2	-0.27	0.368	0.587	0.427	0.352	36
	LCS117	1.09	0.32	0.83	0.341	0.638	0.601	0.349	37
	ZYF133	0.71	1.03	-0.53	0.311	0.709	0.386	0.348	38
	2018-638	0.71	0.84	0.87	0.311	0.69	0.607	0.344	39
	YTR23	0.8	0.57	2.91	0.318	0.663	0.929	0.341	40
	LCS260	1.33	-0.48	-0.3	0.36	0.559	0.423	0.34	41
	2018-411	0.92	0.27	-0.27	0.327	0.633	0.427	0.34	42
	LCS130	1.28	-0.45	-0.29	0.356	0.562	0.424	0.339	43
	LCS169	1.39	-0.66	-0.08	0.364	0.541	0.457	0.339	44
	ZYF54	1.32	-0.66	0.42	0.359	0.541	0.536	0.335	45
	LCS182	1.05	-0.18	0.39	0.338	0.589	0.532	0.335	46
	ZYF134	1.17	-0.43	0	0.347	0.564	0.47	0.334	47
	LCS116	1.56	-1.25	-2.98	0.378	0.482	0	0.332	48
	ZYF1	0.25	1.21	0.86	0.274	0.727	0.606	0.332	49
	ZYF69	0.8	0.12	-0.05	0.318	0.619	0.462	0.331	50
	LCS239	-0.24	2.08	-1.37	0.236	0.814	0.254	0.331	51
	ZYF80	0.88	-0.04	2.18	0.324	0.603	0.814	0.33	52
	LCS55	0.5	0.62	0.63	0.294	0.668	0.569	0.329	53
	ZYF43	0.35	0.73	0.24	0.282	0.679	0.508	0.325	54
	LCS238	0.57	0.26	-0.77	0.3	0.632	0.349	0.324	55
	ZYF10	-0.05	1.26	-0.1	0.251	0.732	0.454	0.32	56
	ZYF53	0.44	0.33	-0.33	0.289	0.639	0.418	0.319	57
	ZYF221	1.18	-1.17	-2.27	0.348	0.49	0.112	0.317	58
	LCS244	0.37	0.35	-0.27	0.284	0.641	0.427	0.317	59
	LCS168	0.4	0.29	0.59	0.286	0.635	0.563	0.317	60
	LCS18	1.43	-1.68	-0.56	0.368	0.439	0.382	0.316	61
	ZYF33	0.37	0.3	0.74	0.284	0.636	0.587	0.315	62
	LCS63	0.42	0.17	-0.87	0.288	0.624	0.333	0.315	63
	LCS58	-0.07	1.09	2.34	0.249	0.715	0.839	0.315	64
	LCS166	0.51	-0.04	0.29	0.295	0.603	0.516	0.314	65
	LCS66	0.03	0.81	0.72	0.257	0.687	0.584	0.312	66
	ZYF59	0.11	0.62	-0.06	0.263	0.668	0.461	0.311	67
	LCS65	0.67	-0.5	-0.71	0.308	0.557	0.358	0.31	68
	LCS57	0.59	-0.42	-0.69	0.301	0.565	0.361	0.308	69
	LCS208	-0.24	3.12	-1.13	0.236	0.917	0.292	0.355	70
	ZYF171	0.31	0.04	1.55	0.279	0.611	0.715	0.307	71
	ZYF214	-0.23	0.99	1.05	0.236	0.705	0.636	0.305	72
	LCS185	0.48	-0.39	0.25	0.292	0.568	0.509	0.304	73
	LCS206	0.62	-0.79	-0.28	0.304	0.528	0.426	0.301	74
	LCS135	-0.13	0.58	-1.27	0.244	0.664	0.27	0.3	75
	LCS209	0.19	-0.04	-0.25	0.27	0.603	0.431	0.299	76
	LCS167	-0.88	1.95	-0.31	0.185	0.801	0.421	0.299	77
	ZYF111	0.4	-0.47	0.5	0.286	0.56	0.549	0.298	78
	ZYF3	-0.3	0.84	-1.32	0.231	0.69	0.262	0.298	79
	ZYF61	-0.1	0.41	-0.78	0.247	0.647	0.347	0.297	80
	ZYF5	0.46	-0.72	-0.42	0.291	0.535	0.404	0.295	81
	ZYF397	0.56	-0.92	-0.3	0.299	0.515	0.423	0.295	82
	ZYF205	0.19	-0.27	0.25	0.27	0.58	0.509	0.294	83
	LCS242	-0.39	0.81	0.51	0.224	0.687	0.55	0.293	84
	LCS120	0.21	-0.33	0.72	0.271	0.574	0.584	0.293	85
	ZYF228	-0.29	0.54	-0.92	0.232	0.66	0.325	0.291	86
	LCS124	0.5	-0.96	-1.46	0.294	0.511	0.24	0.291	87
	ZYF4	-0.57	0.99	0.65	0.209	0.705	0.573	0.29	88
	LCS205	0.18	-0.43	0.44	0.269	0.564	0.539	0.289	89
	ZYF51	-0.12	-0.1	1.42	0.245	0.597	0.694	0.284	90
	ZYF65	0.06	-0.33	0.37	0.259	0.574	0.528	0.286	91
	ZYF155	0.46	-1.13	-0.04	0.291	0.494	0.464	0.285	92
	ZYF52	-0.14	0.08	1.47	0.243	0.615	0.702	0.287	93
	LCS83	0.62	-1.5	1.7	0.304	0.457	0.738	0.284	94
	ZYF25	-0.12	-0.15	1.58	0.245	0.592	0.719	0.283	95
	LCS150	-0.47	0.47	-0.86	0.217	0.653	0.334	0.282	96
	LCS252	-0.46	0.41	3.36	0.218	0.647	1	0.281	97
	ZYF16	0.1	-0.68	0.97	0.262	0.539	0.623	0.28	98
	ZYF11	-0.54	0.52	-1.99	0.212	0.658	0.156	0.28	99
	LCS94	-1.14	1.65	-1.95	0.164	0.771	0.162	0.28	100
	ZYF371	0.09	-0.7	-0.01	0.262	0.537	0.468	0.279	101
	LCS223	-1.17	1.6	1.16	0.162	0.766	0.653	0.277	102
	ZYF156	0.05	-0.72	0.52	0.258	0.535	0.552	0.277	103
	ZYF15	-0.3	-0.14	1.23	0.231	0.593	0.664	0.275	104
	LCS19	-0.41	0.02	0.83	0.222	0.609	0.601	0.274	105
	ZYF48	-0.98	1.09	1.1	0.177	0.715	0.644	0.273	106
	ZYF79	-0.23	-0.34	0.54	0.236	0.573	0.555	0.273	107
	LCS32	-0.25	-0.31	-0.72	0.235	0.576	0.356	0.273	108
	ZYF130	-0.31	-0.22	0.44	0.23	0.585	0.539	0.272	109
	ZYF135	-0.06	-0.72	-0.88	0.25	0.535	0.331	0.272	110
	LCS237	-1.28	1.58	-0.59	0.153	0.764	0.377	0.272	111
	ZYF42	-0.57	0.23	-0.16	0.209	0.629	0.445	0.271	112
	LCS107	-1.26	1.43	-1.75	0.155	0.749	0.194	0.269	113
	ZYF45	-0.79	0.45	-0.92	0.192	0.651	0.325	0.267	114
	LCS34	-0.75	0.31	0.4	0.195	0.637	0.533	0.265	115
	LCS44	-1.07	0.91	-0.37	0.17	0.697	0.412	0.265	116
	YTR7	-0.25	-0.73	0.03	0.235	0.534	0.475	0.263	117
	ZYF99	-0.72	0.13	0.92	0.198	0.62	0.615	0.262	118
	LCS123	-0.54	-0.21	-1.77	0.212	0.586	0.191	0.262	119
	LCS164	-1.03	0.7	-0.24	0.173	0.676	0.432	0.262	120
	LCS20	-0.27	-0.77	0.42	0.233	0.53	0.536	0.261	121
	ZYF193	-0.49	-0.46	-0.29	0.216	0.561	0.424	0.258	122
	ZYF144	-0.57	-0.33	-0.42	0.209	0.574	0.404	0.258	123
	LCS37	-0.67	-0.15	0.78	0.202	0.592	0.593	0.258	124
	ZYF24	-0.45	-0.62	0.19	0.219	0.545	0.5	0.256	125
	LCS202	-0.27	-0.97	-0.42	0.233	0.51	0.404	0.256	126
	ZYF58	-0.92	0.25	1.06	0.182	0.631	0.637	0.256	127
	LCS180	-0.78	-0.04	0.33	0.193	0.603	0.522	0.255	128
	ZYF66	-0.69	-0.25	-0.3	0.2	0.582	0.423	0.254	129
	LCS11	-1.35	0.94	-0.58	0.148	0.7	0.379	0.253	130
	LCS68	-1.2	0.62	-1.52	0.16	0.668	0.23	0.252	131
	LCS170	-1.07	0.35	-0.28	0.17	0.641	0.426	0.252	132
	LCS230	-0.44	-0.84	0.45	0.22	0.523	0.541	0.252	133
	ZYF105	-1.11	0.34	0.72	0.167	0.64	0.584	0.25	134
	ZYF320	-1.47	0.99	0.47	0.138	0.705	0.544	0.249	135
	LCS115	-0.21	-1.44	-0.3	0.238	0.463	0.423	0.248	136
	LCS156	-1.03	0.07	0.68	0.173	0.614	0.577	0.247	137
	LCS100	-1.84	1.54	0.41	0.109	0.76	0.535	0.245	138
	ZYF37	-0.63	-0.75	0.83	0.205	0.532	0.601	0.245	139
	ZYF92	-1.04	-0.17	1.29	0.172	0.59	0.674	0.24	140
	LCS88	-0.66	-1.03	0.58	0.202	0.504	0.562	0.237	141
	LCS39	-0.71	-1	-0.74	0.198	0.507	0.353	0.235	142
	ZYF145	-1.37	0.23	-0.54	0.146	0.629	0.385	0.235	143
	LCS121	-0.78	-0.93	0.65	0.193	0.514	0.573	0.234	144
	LCS233	-1.98	1.24	0.13	0.098	0.73	0.491	0.232	145
	ZYF141	-1.67	0.62	0.63	0.123	0.668	0.569	0.231	146
	LCS203	-1.03	-0.61	-0.21	0.173	0.546	0.437	0.23	147
	LCS67	-1.18	-0.36	0.85	0.161	0.571	0.604	0.23	148
	ZYF14	-0.56	-1.53	0.96	0.21	0.454	0.621	0.23	149
	YTR3	-1.18	-0.41	-0.4	0.161	0.566	0.407	0.228	150
	ZYF89	-1.22	-0.41	-0.31	0.158	0.566	0.421	0.227	151
	ZYF175	-1.5	0.1	-0.4	0.136	0.617	0.407	0.226	152
	LCS196	1.78	-6.09	1.56	0.395	0	0.716	0.226	153
	LCS30	-1.51	0.11	-0.45	0.135	0.618	0.399	0.226	154
	ZYF86	-1.36	-0.25	0.14	0.147	0.582	0.492	0.224	155
	ZYF128	-1.08	-0.78	-0.05	0.169	0.529	0.462	0.224	156
	LCS126	-1.37	-0.33	-0.24	0.146	0.574	0.432	0.222	157
	2018-415	-1.01	-1.02	0.77	0.175	0.505	0.591	0.221	158
	LCS229	-1.28	-0.55	0.07	0.153	0.552	0.481	0.221	159
	ZYF222	-0.84	-1.38	-1.12	0.188	0.469	0.293	0.221	160
	ZYF240	-1.06	-1.02	-1.42	0.171	0.505	0.246	0.219	161
	LCS86	-1.1	-1.06	-0.69	0.168	0.501	0.361	0.216	162
	ZYF9	-2.12	0.83	0.67	0.087	0.689	0.576	0.216	163
	ZYF93	-1.41	-0.57	-0.11	0.143	0.55	0.453	0.214	164
	ZYF178	-1.45	-0.54	-1.23	0.14	0.553	0.276	0.213	165
	ZYF81	-1.69	-0.1	1.16	0.121	0.597	0.653	0.213	166
	ZYF50	-1.15	-1.2	-0.22	0.164	0.487	0.435	0.211	167
	ZYF381	-1.65	-0.33	0.53	0.124	0.574	0.554	0.209	168
	LCS160	-1.57	-0.52	-0.17	0.13	0.555	0.443	0.208	169
	LCS27	-1.94	0.05	-0.53	0.101	0.612	0.386	0.205	170
	ZYF136	-2.26	0.42	0.49	0.076	0.648	0.547	0.199	171
	ZYF13	-2.13	0	0.44	0.086	0.607	0.539	0.195	172
	LCS35	-2.3	0.16	0.44	0.073	0.623	0.539	0.191	173
	ZYF57	-2.08	-0.29	-0.34	0.09	0.578	0.416	0.191	174
	LCS31	-2.09	-0.5	-1.59	0.089	0.557	0.219	0.185	175
	LCS215	-2.15	-0.46	-0.72	0.085	0.561	0.356	0.183	176
	2018-412	-1.98	-0.82	0.47	0.098	0.525	0.544	0.182	177
	ZYF360	-1.93	-0.94	0.06	0.102	0.513	0.479	0.182	178
	LCS151	-1.9	-1.16	-1.22	0.104	0.491	0.278	0.178	179
	LCS80	-2.07	-1.04	-0.64	0.091	0.503	0.369	0.173	180
	LCS165	-2.42	-0.59	0.09	0.063	0.548	0.484	0.168	181
	LCS22	-2.46	-0.53	1.51	0.06	0.554	0.708	0.168	182
	ZYF146	-3.22	0.6	0.33	0	0.666	0.522	0.16	183
	LCS99	-1.94	-1.84	-2.48	0.101	0.423	0.079	0.16	184
	ZYF88	-2.53	-1.07	-0.45	0.055	0.5	0.399	0.152	185
	LCS140	-2.07	-2.34	-1.08	0.091	0.374	0.3	0.142	186
	LCS181	-2.94	-1.73	-0.39	0.022	0.434	0.409	0.117	187
	LCS53	-2.94	-2.16	-0.31	0.022	0.391	0.421	0.107	188
